# Supplementary material for: Are Cyanobacteria an Ancestor of Chloroplasts or Just One of the Gene Donors for Plants and Algae?
Source: Genes (Basel). 2021 May 27;12(6):823. doi: 10.3390/genes12060823 (PMC8227023; doi:10.3390/genes12060823)
Supplement: Supplementary file 1 [file genes-12-00823-s001.zip]

Archive with 1 entries (1 files):
- genes-1178906-supplementary.pdf
